# Supplementary material for: Comprehensive analysis of anoikis-related gene signature in ulcerative colitis using machine learning algorithms
Source: Front Med (Lausanne). 2025 Mar 6;12:1498864. doi: 10.3389/fmed.2025.1498864 (PMC11922952; doi:10.3389/fmed.2025.1498864)
Supplement: Supplementary file 6 [file Table_1.XLSX]

## Sheet: Sheet1
Supplementary Table 1. Summary of 58 anoikis-related genes
CEACAM5
MYBBP1A
CHEK2
CRYBA1
SIK1
TLE5
E2F1
AKT1
DAPK2
MTOR
BRMS1
ITGA5
ITGB1
MCL1
CEACAM6
NOTCH1
NTRK2
PTRH2
PDK4
PIK3CA
ZNF304
PTK2
BCL2
SNAI2
SRC
STK11
MAP3K7
TFDP1
TLE1
TSC2
ANKRD13C
PIK3R3
IKBKG
CAV1
BMF
CFB
NOS2
CD44
IL15
RSAD2
EIF2AK2
DDIT3
CCL20
MMP2
CCL5
MX1
LTA
HLA-DMA
NFKB1
STAT2
IRF7
BCL2L11
IRF1
CXCL10
VCAM1
CX3CL1
STAT1
ALDH3A1
